# Supplementary material for: Comparison of Cellular and Transcriptional Responses to 1,25-Dihydroxyvitamin D3 and Glucocorticoids in Peripheral Blood Mononuclear Cells
Source: PLoS One. 2013 Oct 8;8(10):e76643. doi: 10.1371/journal.pone.0076643 (PMC3792986; doi:10.1371/journal.pone.0076643)
Supplement: Table S1 — Subject characteristics, sample collection times and cell composition. (XLSX) [file pone.0076643.s004.xlsx]

## Sheet: Sheet1
Table S1: Subject characteristics, collection times and cell composition
Donor ID#	Population	Gender	Collection time	Monocytes (%)	B cells (%)	T cells (%)	Cytotoxic (%T cells)	Helper (% T cells)
26607	EA	F	09:00:00	6.45	6.7134	68.6	17	73.9
26608	EA	M	09:00:00	6.21	18.561	68.8	46.7	46.5
26609	EA	M	09:10:00	3.74	13.3338	73.5	36	54.6
26610	AA	F	09:30:00	12.8	18.7404	55.4	19.9	69.3
26612	AA	M	09:30:00	11.3	10.4668	65.4	27.3	65.3
26617	AA	F	13:00:00	5.53	12.7652	73	29.8	61.4
26676	EA	M	08:50:00	3.93	9.7726	67.5	25.2	64.5
26678	AA	M	09:45:00	6.72	16.632	57.4	21.7	67.2
26680	AA	M	10:20:00	2.07	10.7916	75.2	21.7	68.5
26686	EA	F	11:30:00	4.91	11.5414	71.9	31.5	57.7
26693	EA	F	14:10:00	6.34	5.42	61.5	31.4	60.4
26699	AA	M	NA	5.61	4.28	71.4	37.6	50.7
26700	EA	F	08:45:00	11.8	6.5303	70.7	40	49.6
26703	EA	F	09:10:00	5.58	11.387	72.6	34.9	52.8
26704	AA	M	09:25:00	8.25	12.1618	65.1	26.2	61.7
26706	AA	M	10:00:00	6.69	22.5828	59.8	31.6	58.8
26713	AA	F	13:30:00	2.32	5.2503	83.2	28	60.6
26714	EA	M	11:30:00	5.76	7.8234	73.2	29.9	62.1
