# Supplementary material for: Comparison of Cellular and Transcriptional Responses to 1,25-Dihydroxyvitamin D3 and Glucocorticoids in Peripheral Blood Mononuclear Cells
Source: PLoS One. 2013 Oct 8;8(10):e76643. doi: 10.1371/journal.pone.0076643 (PMC3792986; doi:10.1371/journal.pone.0076643)
Supplement: Table S2 — Gene ontology analysis for DE down regulated genes in response to dexamethasone at 24 hours. (XLSX) [file pone.0076643.s005.xlsx]

## Sheet: Sheet1
Table S2: Gene ontology analysis for DE down regulated genes in response to Dex at 24 hours
Term	category	Count	Fold Enrichment	FDR
GO:0006955	immune response	160	2.0334	2.11097e-18
GO:0042254	ribosome biogenesis	48	2.6539	3.35465e-08
GO:0022613	ribonucleoprotein complex biogenesis	60	2.26609	2.61563e-07
GO:0034660	ncRNA metabolic process	68	2.01486	5.44607e-06
GO:0050863	regulation of T cell activation	41	2.41634	3.74424e-05
GO:0006952	defense response	109	1.6467	4.57133e-05
GO:0016072	rRNA metabolic process	36	2.54041	6.78223e-05
GO:0006364	rRNA processing	35	2.57134	7.49036e-05
GO:0051351	positive regulation of ligase activity	28	2.78086	0.000304057
GO:0051443	positive regulation of ubiquitin-protein ligase activity	28	2.78086	0.000304057
GO:0042330	taxis	43	2.21743	0.000314907
GO:0006935	chemotaxis	43	2.21743	0.000314907
GO:0006396	RNA processing	118	1.55109	0.000435224
GO:0051437	positive regulation of ubiquitin-protein ligase activity during mitotic cell cycle	27	2.78468	0.000515513
GO:0051439	regulation of ubiquitin-protein ligase activity during mitotic cell cycle	27	2.63279	0.00207476
GO:0051249	regulation of lymphocyte activation	43	2.07759	0.00253682
GO:0000377	RNA splicing, via transesterification reactions with bulged adenosine as nucleophile	47	2.00052	0.00262362
GO:0000375	RNA splicing, via transesterification reactions	47	2.00052	0.00262362
GO:0000398	nuclear mRNA splicing, via spliceosome	47	2.00052	0.00262362
GO:0050865	regulation of cell activation	48	1.98022	0.00278229
GO:0002694	regulation of leukocyte activation	46	2.00571	0.00318773
GO:0051436	negative regulation of ubiquitin-protein ligase activity during mitotic cell cycle	26	2.63095	0.00350751
GO:0031145	anaphase-promoting complex-dependent proteasomal ubiquitin-dependent protein catabolic process	26	2.63095	0.00350751
GO:0051444	negative regulation of ubiquitin-protein ligase activity	26	2.58223	0.00538749
GO:0051352	negative regulation of ligase activity	26	2.58223	0.00538749
GO:0008283	cell proliferation	78	1.64693	0.00578352
GO:0051340	regulation of ligase activity	28	2.46175	0.00638249
GO:0051438	regulation of ubiquitin-protein ligase activity	28	2.46175	0.00638249
GO:0031397	negative regulation of protein ubiquitination	27	2.49661	0.00723943
GO:0002696	positive regulation of leukocyte activation	33	2.24028	0.00851772
GO:0050867	positive regulation of cell activation	34	2.19693	0.0098229
GO:0034470	ncRNA processing	51	1.86066	0.00999188
GO:0031401	positive regulation of protein modification process	44	1.96647	0.0100666
GO:0050870	positive regulation of T cell activation	27	2.4543	0.0106757
GO:0031398	positive regulation of protein ubiquitination	28	2.3836	0.0134553
GO:0006954	inflammatory response	63	1.70644	0.0171718
GO:0042129	regulation of T cell proliferation	22	2.62196	0.0286986
GO:0050671	positive regulation of lymphocyte proliferation	21	2.68155	0.0314326
GO:0042102	positive regulation of T cell proliferation	17	3.03908	0.0367357
GO:0051251	positive regulation of lymphocyte activation	30	2.20401	0.0368469
GO:0070665	positive regulation of leukocyte proliferation	21	2.61918	0.0485655
GO:0032946	positive regulation of mononuclear cell proliferation	21	2.61918	0.0485655
