# Supplementary material for: Comparison of Cellular and Transcriptional Responses to 1,25-Dihydroxyvitamin D3 and Glucocorticoids in Peripheral Blood Mononuclear Cells
Source: PLoS One. 2013 Oct 8;8(10):e76643. doi: 10.1371/journal.pone.0076643 (PMC3792986; doi:10.1371/journal.pone.0076643)
Supplement: Table S3 — Gene ontology analysis for DE (A) up-regulated and (B) down-regulated genes in response to vitamin D at 24 hours. (XLSX) [file pone.0076643.s006.xlsx]

## Sheet: Sheet1
Table S3a: Gene ontology analysis for DE up-regulated genes in response to vitamin D at 24 hours
Term	category	Fold Enrichment	FDR
GO:0006091	generation of precursor metabolites and energy	2.33192	5.35565e-07
GO:0015980	energy derivation by oxidation of organic compounds	2.72119	0.000408687
GO:0022900	electron transport chain	2.76446	0.00341313
GO:0045333	cellular respiration	2.87585	0.00429586
GO:0055114	oxidation reduction	1.67758	0.0049794
GO:0042773	ATP synthesis coupled electron transport	3.55252	0.0172982
GO:0042775	mitochondrial ATP synthesis coupled electron transport	3.55252	0.0172982
GO:0022904	respiratory electron transport chain	3.29063	0.0270448
GO:0006119	oxidative phosphorylation	2.63075	0.0383187
Table S3b: Gene ontology analysis for DE down-regulated genes in response to vitamin D at 24 hours
Term	category	Fold Enrichment	FDR
GO:0006955	immune response	2.41545	2.73217e-24
GO:0006952	defense response	1.99828	1.66923e-09
GO:0002684	positive regulation of immune system process	2.16581	0.000160986
GO:0006954	inflammatory response	2.01749	0.000203872
GO:0007242	intracellular signaling cascade	1.467	0.000354331
GO:0045087	innate immune response	2.59286	0.000668968
GO:0009611	response to wounding	1.75023	0.000909021
GO:0002263	cell activation during immune response	3.93559	0.00257008
GO:0002366	leukocyte activation during immune response	3.93559	0.00257008
GO:0006935	chemotaxis	2.31784	0.00349223
GO:0042330	taxis	2.31784	0.00349223
GO:0009615	response to virus	2.67268	0.00557151
GO:0019882	antigen processing and presentation	3.27146	0.00610376
GO:0051241	negative regulation of multicellular organismal process	2.49664	0.00629771
GO:0002237	response to molecule of bacterial origin	2.75491	0.00809958
GO:0048584	positive regulation of response to stimulus	2.02845	0.0098623
GO:0002252	immune effector process	2.29576	0.0388046
GO:0050778	positive regulation of immune response	2.24585	0.0432921
