# Supplementary material for: Comparison of Cellular and Transcriptional Responses to 1,25-Dihydroxyvitamin D3 and Glucocorticoids in Peripheral Blood Mononuclear Cells
Source: PLoS One. 2013 Oct 8;8(10):e76643. doi: 10.1371/journal.pone.0076643 (PMC3792986; doi:10.1371/journal.pone.0076643)
Supplement: Table S5 — Network analysis of overlapping genes in response to dexamethasone and vitamin D treatment. (XLSX) [file pone.0076643.s008.xlsx]

## Sheet: Sheet1
Table S5: Network analysis of overlapping genes in response to dexamethasone and vitamin D treatment
Ingenuity Canonical Pathways	-log(p-value)	Ratio	Molecules
Interferon Signaling	8.66	0.306	SOCS1,IFNG,PTPN2,IFITM1,MX1,IFI35,STAT2,IRF9,STAT1,TAP1,IRF1
Activation of IRF by Cytosolic Pattern Recognition Receptors	7.5	0.181	DHX58,NFKBIE,IRF9,NFKB2,IL6,ADAR,NFKB1,IFIH1,IRF7,LTA,DDX58,STAT2,STAT1
Crosstalk between Dendritic Cells and Natural Killer Cells	7.3	0.158	IFNG,IL15RA,IL2RG,IL15,TNFSF10,IL6,NFKB2,NFKB1,CSF2RB,CD80,MICB,FSCN1,HLA-DRB3,LTA,PVRL2
Antigen Presentation Pathway	7.09	0.25	IFNG,HLA-DQB2,HLA-DRB3,NLRC5,CD74,TAP1,HLA-DPB1,TAP2,TAPBP,HLA-DPA1
Protein Ubiquitination Pathway	6.76	0.0933	PSMB3,IFNG,HSPA14,CDC20,PSMB10,PSME2,UBR1,PSMD6,PSMD3,PSMA1,UBE2L6,TAP1,USO1,PSMC1,PSMB2,PSMC6,USP42,UBE2E2,HSP90AA1,PSMD14,PSMC2,TAP2,PSMC3,BIRC3,UBE2E1
Role of JAK1, JAK2 and TYK2 in Interferon Signaling	6.56	0.296	SOCS1,IFNG,PTPN6,PTPN2,STAT2,NFKB2,STAT1,NFKB1
Dendritic Cell Maturation	5.9	0.0918	IL1A,ICAM1,RELB,NFKBIE,IL15,CD1B,IL6,NFKB2,NFKB1,STAT4,CD80,IL1RN,FSCN1,HLA-DRB3,LTA,STAT2,CD1C,STAT1,PLCL1
Altered T Cell and B Cell Signaling in Rheumatoid Arthritis	5.07	0.13	IFNG,IL1A,SLAMF1,CD80,IL1RN,LTA,RELB,IL15,NFKB2,IL6,NFKB1,TNFSF13B
Type I Diabetes Mellitus Signaling	4.73	0.108	IFNG,SOCS3,SOCS1,TRAF2,CD80,LTA,NFKBIE,NFKB2,MAP3K5,STAT1,NFKB1,IRF1,GZMB
Role of RIG1-like Receptors in Antiviral Innate Immunity	4.4	0.163	DHX58,IFIH1,TRAF2,IRF7,NFKBIE,DDX58,NFKB2,NFKB1
Role of Hypercytokinemia/hyperchemokinemia in the Pathogenesis of Influenza	4.4	0.182	CXCL10,IL8,IFNG,IL1A,IL1RN,IL15,CCL5,IL6
Role of IL-17F in Allergic Inflammatory Airway Diseases	4.4	0.17	CXCL10,IL8,CXCL1,RPS6KA5,NFKB2,IL6,NFKB1,CXCL6
Tryptophan Degradation to 2-amino-3-carboxymuconate Semialdehyde	4.31	0.222	KMO,IDO1,IDO2,KYNU
Atherosclerosis Signaling	4.24	0.0956	IL8,IFNG,IL1A,ICAM1,APOC2,NFKB2,IL6,NFKB1,TNFRSF14,APOC1,IL1RN,MMP9,TNFSF14
LXR/RXR Activation	4.2	0.0956	APOC1,SCD,IL1A,LDLR,IL1RN,FASN,ACACA,APOC2,PTGS2,IL6,NFKB2,NFKB1,MMP9
Communication between Innate and Adaptive Immune Cells	4.11	0.101	CXCL10,IL8,IFNG,IL1A,CD80,IL1RN,HLA-DRB3,IL15,CCL5,IL6,TNFSF13B
IL-15 Production	3.94	0.194	IL15,NFKB2,IL6,STAT1,NFKB1,IRF1
TNFR2 Signaling	3.84	0.182	TRAF2,LTA,NFKBIE,NFKB2,NFKB1,BIRC3
JAK/Stat Signaling	3.81	0.129	STAT4,SOCS1,SOCS3,PTPN6,NRAS,CDKN1A,STAT2,IL6,STAT1
Role of PKR in Interferon Induction and Antiviral Response	3.81	0.152	IFNG,TRAF2,NFKBIE,NFKB2,STAT1,NFKB1,IRF1
Role of IL-17A in Arthritis	3.75	0.127	IL8,NFKBIE,CXCL1,CCL5,PTGS2,NFKB2,NFKB1,CXCL6
Tryptophan Degradation III (Eukaryotic)	3.62	0.104	KMO,ACAT2,IDO1,IDO2,KYNU
4-1BB Signaling in T Lymphocytes	3.59	0.167	TRAF2,TNFRSF9,NFKBIE,MAP3K5,NFKB2,NFKB1
iNOS Signaling	3.54	0.132	IFNG,NFKBIE,NFKB2,STAT1,NFKB1,IRF1,IRAK2
Death Receptor Signaling	3.53	0.125	TRAF2,NFKBIE,TNFSF10,MAP3K5,NFKB2,NFKB1,BIRC3,CASP7
Glucocorticoid Receptor Signaling	3.51	0.0646	IFNG,IL8,ICAM1,NRAS,HSPA14,NFKBIE,IL6,CCL5,NFKB1,MNAT1,TRAF2,CCL13,IL1RN,CDKN1A,HSP90AA1,PTGS2,STAT1,ESR1,GTF2H3
TWEAK Signaling	3.43	0.158	TRAF2,NFKBIE,NFKB2,NFKB1,BIRC3,CASP7
IL-9 Signaling	3.36	0.15	SOCS3,IL2RG,BCL3,NFKB2,STAT1,NFKB1
Acute Phase Response Signaling	3.33	0.0787	HAMP,SOCS3,SOCS1,TRAF2,IL1A,NRAS,IL1RN,NFKBIE,NOLC1,CFB,NFKB2,MAP3K5,IL6,NFKB1
Role of JAK1 and JAK3 in ?c Cytokine Signaling	3.33	0.119	SOCS1,SOCS3,IL2RG,IL15RA,NRAS,CRLF2,IL15,STAT1
UDP-N-acetyl-D-glucosamine Biosynthesis II	3.31	0.176	GFPT1,PGM3,UAP1
Role of Pattern Recognition Receptors in Recognition of Bacteria and Viruses	3.25	0.0943	IFIH1,IRF7,OAS2,DDX58,CLEC6A,CCL5,NFKB2,IL6,OAS3,NFKB1
NAD biosynthesis II (from tryptophan)	3.22	0.118	KMO,IDO1,IDO2,KYNU
IL-6 Signaling	3.17	0.0887	IL8,SOCS1,SOCS3,TRAF2,IL1A,NRAS,IL1RN,NFKBIE,NFKB2,IL6,NFKB1
p38 MAPK Signaling	3.14	0.094	TRAF2,IL1A,TIFA,IL1RN,DUSP10,HMGN1,RPS6KA5,MAP3K5,EEF2K,STAT1,IRAK2
IL-17A Signaling in Gastric Cells	3.13	0.2	CXCL10,IL8,CXCL1,CCL5,NFKB1
Hepatic Cholestasis	3.07	0.069	IL8,IFNG,TRAF2,IL1A,CYP27A1,IL1RN,NFKBIE,NFKB2,IL6,NFKB1,ESR1,IRAK2
OX40 Signaling Pathway	3.03	0.0957	TRAF2,TNFRSF4,HLA-DQB2,HLA-DRB3,NFKBIE,NFKB2,NFKB1,HLA-DPB1,HLA-DPA1
T Helper Cell Differentiation	3.01	0.111	STAT4,IFNG,IL2RG,CD80,IL12RB1,IL6,STAT1,ICOSLG
