# Supplementary material for: Comparison of Cellular and Transcriptional Responses to 1,25-Dihydroxyvitamin D3 and Glucocorticoids in Peripheral Blood Mononuclear Cells
Source: PLoS One. 2013 Oct 8;8(10):e76643. doi: 10.1371/journal.pone.0076643 (PMC3792986; doi:10.1371/journal.pone.0076643)
Supplement: Table S6 — Network analysis of downregulated genes only in response to dexamethasone treatment at 24 hours. (XLSX) [file pone.0076643.s009.xlsx]

## Sheet: Dex non-overlap KEGG new
Table S6: Network analysis of downregulated genes only in response to dexamethasone treatment at 24 hours
Ingenuity Canonical Pathways	-log(p-value)	Ratio	Molecules
tRNA Charging	6.77	0.16	WARS,LARS,RARS,YARS2,YARS,KARS,GARS,MARS2,LARS2,AARS2,TARS,VARS,IARS
Protein Ubiquitination Pathway	5.35	0.131	UBR2,UBE2N,CUL1,ANAPC10,UBE2V2,PSMB8,TCEB1,HSP90AB1,HSPE1,UCHL5,UBE2J1,UBB,PSMA6,PSMB5,UBE2M,DNAJC9,MED20,HSPH1,HSPA9,THOP1,HSPD1,UBE2S,PSMD8,UBE2G2,UBD,HSPA8,PSME1,CUL2,PSMA5,HSPB11,PSMA4,PSMD1,PSMD4,DNAJB5,UBE2D3
5-aminoimidazole Ribonucleotide Biosynthesis I	3.66	0.167	PFAS,PPAT,GART
RAN Signaling	3.48	0.25	KPNB1,KPNA5,RCC1,KPNA2,RANGAP1,KPNA1
Gluconeogenesis I	3.28	0.143	PGK1,PGAM1,GAPDH,ENO2,FBP1,MDH1,ALDOC
GADD45 Signaling	3.18	0.273	PCNA,CCNE1,GADD45B,GADD45A,CDK4,CCND1
Purine Nucleotides De Novo Biosynthesis II	3.17	0.116	IMPDH2,PFAS,PPAT,ATIC,GART
Glycolysis I	3.17	0.163	PGK1,PGAM1,PKM,GAPDH,ENO2,FBP1,ALDOC
Cell Cycle Control of Chromosomal Replication	3.06	0.226	MCM3,MCM6,RPA3,MCM2,CDK4,CDK7,MCM7
Cell Cycle: G1/S Checkpoint Regulation	3.02	0.167	MYC,CCNE1,TFDP1,HDAC2,PA2G4,PAK1IP1,CDK4,CUL1,E2F5,GNL3,CCND1
