# Supplementary material for: Comparison of Cellular and Transcriptional Responses to 1,25-Dihydroxyvitamin D3 and Glucocorticoids in Peripheral Blood Mononuclear Cells
Source: PLoS One. 2013 Oct 8;8(10):e76643. doi: 10.1371/journal.pone.0076643 (PMC3792986; doi:10.1371/journal.pone.0076643)
Supplement: Table S7 — Network analysis of upregulated genes only in response to vitamin D treatment at 24 hours. (XLSX) [file pone.0076643.s010.xlsx]

## Sheet: Sheet1
Table S7: Network analysis of upregulated genes only in response to vitamin D treatment at 24 hours
Ingenuity Canonical Pathways	-log(p-value)	Ratio	Molecules
Mitochondrial Dysfunction	15.2	0.19	SDHB,COX7B,COX6A1,UQCRH,NDUFA10,PRDX5,UQCR11,COX10,COX8A,NDUFB5,TRAK1,UQCRB,NDUFB10,PDHA1,UQCRFS1,COX4I1,NDUFS4,NDUFA8,COX6B1,NDUFS7,CYCS,ATP5A1,NDUFA13,FIS1,NDUFS5,NDUFS8,NDUFA11,COX5A,SDHD,CYC1,NDUFA3,UQCRC1,TXNRD2
TCA Cycle II (Eukaryotic)	4.35	0.171	SDHB,SUCLG1,DLD,SDHD,IDH3A,MDH2,ACO1
Acetyl-CoA Biosynthesis I (Pyruvate Dehydrogenase Complex)	2.8	0.273	PDHA1,DLAT,DLD
VDR/RXR Activation	2.11	0.111	SERPINB1,CAMP,CYP24A1,GADD45A,PRKCH,CEBPB,VDR,CDKN1B,THBD
Arsenate Detoxification I (Glutaredoxin)	1.95	0.1	PNP,GSTO1
TREM1 Signaling	1.81	0.0986	TREM1,NOD2,IL18,MPO,ITGA5,CD86,STAT5B
Lysine Degradation V	1.74	0.0714	AASDHPPT,PIPOX
2-oxobutanoate Degradation I	1.74	0.118	DLD,PCCB
Gluconeogenesis I	1.63	0.0816	GPI,FBP1,ALDOA,MDH2
tRNA Charging	1.59	0.0617	NARS,YARS,CARS2,SARS2,QARS
Thioredoxin Pathway	1.58	0.25	TXNRD2,TXNRD1
Zymosterol Biosynthesis	1.58	0.0909	NSDHL,HSD17B7
Death Receptor Signaling	1.36	0.0938	CRADD,CYCS,TBK1,TNFSF15,CFLAR,BCL2
Acyl Carrier Protein Metabolism	1.35	0.167	AASDHPPT
Melatonin Degradation III	1.35	0.167	MPO
Xanthine and Xanthosine Salvage	1.35	0.111	PNP
Cardiolipin Biosynthesis II	1.35	0.111	PGS1
