# Supplementary material for: Comparison of Cellular and Transcriptional Responses to 1,25-Dihydroxyvitamin D3 and Glucocorticoids in Peripheral Blood Mononuclear Cells
Source: PLoS One. 2013 Oct 8;8(10):e76643. doi: 10.1371/journal.pone.0076643 (PMC3792986; doi:10.1371/journal.pone.0076643)
Supplement: Table S8 — Network analysis of downregulated genes only in response to vitamin D treatment at 24 hours. (XLSX) [file pone.0076643.s011.xlsx]

## Sheet: Sheet1
Table S8: Network analysis of downregulated genes only in response to vitamin D treatment at 24 hours
Ingenuity Canonical Pathways	-log(p-value)	Ratio	Molecules
Role of NFAT in Regulation of the Immune Response	7.4	0.126	CD4,PIK3R5,HLA-DRB1,HLA-DMB,GNB1,GNB4,IKBKG,GNA15,PPP3R1,SOS1,XPO1,MAP2K1,ORAI1,HLA-DMA,FCGR2A,RRAS,GNA12,MEF2A,GNAQ,BTK,GNAI3,CALM1 (includes others),PLCG2,FCER1G,GNB2
Phospholipase C Signaling	6.92	0.112	PLD2,CREB5,GNB1,GNB4,RHOG,AHNAK,PPP3R1,SOS1,ATF4,ARHGEF11,MAP2K1,RALGDS,RRAS,FCGR2A,RALB,GNAQ,MEF2A,RAP1A,BTK,PLA2G4A,CALM1 (includes others),HDAC3,RHOQ,MYL12B,PRKCD,PLCG2,FCER1G,GNB2,ADCY7
Ephrin Receptor Signaling	5.49	0.109	CFL1,RRAS,GNA12,GNAQ,NCK1,JAK2,CREB5,RAP1A,PDGFB,GRIN3A,GNB1,GNAI3,GNB4,ACTR3,GNA15,SDC2,WAS,SOS1,GNB2,ATF4,MAP2K1,RASA1
Molecular Mechanisms of Cancer	4.45	0.082	MAP2K4,GAB2,RAP2A,CTNNA1,PIK3R5,PSEN2,JAK2,E2F3,RB1,RHOG,FANCD2,GNA15,SOS1,ARHGEF11,RASA1,FZD2,MAP2K1,RALGDS,RRAS,GNA12,RALB,GNAQ,RAP1A,NAIP,GNAI3,RHOQ,CCND3,PRKCD,ADCY7,NOTCH1,CTNND1
CXCR4 Signaling	4.23	0.107	MAP2K4,RRAS,CD4,GNA12,GNAQ,PIK3R5,GNB1,GNB4,GNAI3,RHOG,RHOQ,GNA15,MYL12B,PRKCD,GNB2,ARHGEF11,MAP2K1,ADCY7
Colorectal Cancer Metastasis Signaling	4.22	0.093	SIAH1,MAP2K4,RRAS,IL6R,PIK3R5,TLR8,JAK2,GNB1,TLR2,GNB4,TLR4,RHOG,RHOQ,MMP25,SOS1,TLR6,GNB2,TLR7,PTGER2,MAP2K1,ADCY7,FZD2,RALGDS,WNT5B
PPAR?/RXR? Activation	3.91	0.0995	MAP2K4,RRAS,GNAQ,CD36,CKAP5,ACVR1,JAK2,IL1R1,ADIPOR1,IL1R2,IKBKG,HSP90B1,GNA15,PLCG2,SOS1,RXRA,MAP2K1,ADCY7,ACVR2A
Thrombin Signaling	3.9	0.0971	CAMK1,CAMK1D,RRAS,GNA12,GNAQ,PIK3R5,GNB1,GNB4,GNAI3,RHOQ,RHOG,GNA15,MYL12B,PLCG2,PRKCD,SOS1,GNB2,ARHGEF11,MAP2K1,ADCY7
Cardiac Hypertrophy Signaling	3.83	0.0902	MAP2K4,EIF2B4,RRAS,GNA12,IL6R,GNAQ,MEF2A,PIK3R5,GNB1,GNB4,CALM1 (includes others),GNAI3,RHOG,RHOQ,GNA15,MYL12B,PLCG2,PPP3R1,SOS1,GNB2,MAP2K1,ADCY7
fMLP Signaling in Neutrophils	3.8	0.109	FPR3,RRAS,PIK3R5,FPR1,GNB1,CALM1 (includes others),GNAI3,GNB4,ACTR3,WAS,PPP3R1,PRKCD,GNB2,MAP2K1
Role of Macrophages, Fibroblasts and Endothelial Cells in Rheumatoid Arthritis	3.8	0.0813	MAP2K4,PIK3R5,TLR8,JAK2,CREB5,IL18R1,IL1R2,IKBKG,PPP3R1,TLR7,ATF4,LTBR,TNFRSF1B,MAP2K1,FZD2,WNT5B,RRAS,IL6R,GNAQ,IL1R1,PDGFB,TLR2,TLR4,CALM1 (includes others),PRKCD,PLCG2,TLR6
Role of NFAT in Cardiac Hypertrophy	3.72	0.0918	MAP2K4,CAMK1,CAMK1D,RRAS,GNAQ,MEF2A,PIK3R5,GNB1,GNB4,CALM1 (includes others),GNAI3,HDAC3,PLCG2,PRKCD,PPP3R1,SOS1,GNB2,MAP2K1,ADCY7
Mechanisms of Viral Exit from Host Cells	3.68	0.178	CHMP4A,CHMP6,CHMP2A,PRKCD,ACTA2,SH3GLB1,XPO1,VPS25
Signaling by Rho Family GTPases	3.61	0.087	MAP2K4,PPP1R12C,CFL1,CDC42EP5,GNA12,ACTA2,GNAQ,PIK3R5,CDC42EP2,GNB1,GNB4,GNAI3,RHOG,ACTR3,RHOQ,GNA15,WAS,MYL12B,CYFIP1,GNB2,ARHGEF11,MAP2K1
ERK5 Signaling	3.59	0.154	YWHAH,RRAS,SGK1,GNA12,RPS6KB2,MEF2A,GNAQ,ATF4,CREB5,ELK4
G Beta Gamma Signaling	3.55	0.103	BTK,GNB1,GNAI3,GNB4,GNA15,RRAS,PRKCD,PLCG2,GNA12,SOS1,GNB2,GNAQ
RhoGDI Signaling	3.5	0.0909	GDI1,PPP1R12C,CFL1,GNA12,ACTA2,GNAQ,GDI2,GNB1,GNB4,GNAI3,RHOQ,ACTR3,RHOG,GNA15,MYL12B,GNB2,ARHGEF11,ARHGDIA
G?q Signaling	3.37	0.0952	PLD2,GNAQ,PIK3R5,BTK,GNB1,CALM1 (includes others),GNB4,IKBKG,RHOG,RHOQ,GNA15,PLCG2,PRKCD,PPP3R1,GNB2,MAP2K1
P2Y Purigenic Receptor Signaling Pathway	3.36	0.101	RRAS,P2RY11,GNAQ,PIK3R5,CREB5,GNB1,GNAI3,GNB4,PRKCD,PLCG2,GNB2,ATF4,MAP2K1,ADCY7
NGF Signaling	3.33	0.11	MAP2K4,RRAS,PIK3R5,CREB5,RAP1A,IKBKG,RHOG,PRKCD,PLCG2,SOS1,RPS6KB2,ATF4,MAP2K1
Actin Nucleation by ARP-WASP Complex	3.32	0.136	ACTR3,RHOG,PPP1R12C,RHOQ,RRAS,WAS,GNA12,SOS1,NCK1
GDNF Family Ligand-Receptor Interactions	3.31	0.137	MAP2K4,RRAS,DOK2,PLCG2,SOS1,PIK3R5,NCK1,DOK3,MAP2K1,RASA1
NRF2-mediated Oxidative Stress Response	3.27	0.0938	MAP2K4,USP14,RRAS,NQO2,ACTA2,PIK3R5,DNAJC10,DNAJC15,AKR1A1,DNAJB11,PRKCD,KEAP1,ATF4,FKBP5,NFE2L2,MAP2K1,CBR1,FTH1
CCR5 Signaling in Macrophages	3.26	0.105	MAP2K4,GNB1,CALM1 (includes others),GNAI3,GNB4,PRKCD,PLCG2,CD4,GNB2,FCER1G
Integrin Signaling	3.25	0.0918	MAP2K4,RAP2A,RRAS,ACTA2,RALB,PIK3R5,NCK1,RAP1A,RHOQ,ACTR3,RHOG,ARF5,WAS,MYL12B,PLCG2,CAPN1,SOS1,TSPAN4,MAP2K1
Glioma Signaling	3.24	0.107	CALM1 (includes others),RB1,CAMK1,CAMK1D,RRAS,PRKCD,PLCG2,SOS1,PIK3R5,E2F3,MAP2K1,PDGFB
Role of Pattern Recognition Receptors in Recognition of Bacteria and Viruses	3.19	0.113	MAP2K4,TLR2,TLR4,PRKCD,PLCG2,TLR6,TLR8,TLR7,CASP1,PIK3R5,C1QB,RNASEL
TREM1 Signaling	3.15	0.127	TLR2,TLR4,PLCG2,TLR6,TLR8,TLR7,CASP1,LAT2,JAK2
CREB Signaling in Neurons	3.06	0.0837	RRAS,GNA12,GNAQ,PIK3R5,CREB5,GNB1,GNB4,CALM1 (includes others),GNAI3,GNA15,PRKCD,PLCG2,SOS1,GNB2,ATF4,MAP2K1,ADCY7
?-Adrenergic Signaling	3.06	0.105	GNB1,CALM1 (includes others),GNAI3,GNB4,RRAS,PRKCD,PLCG2,GNB2,GNAQ,ADCY7,MAP2K1
Axonal Guidance Signaling	3	0.0684	DPYSL2,PLXNA3,PIK3R5,NCK1,GNB1,GNB4,ACTR3,GNA15,SDC2,PPP3R1,SOS1,PLXNB2,ARHGEF11,SEMA4A,RASA1,MAP2K1,FZD2,WNT5B,PLXNC1,CFL1,RRAS,GNA12,GNAQ,RAP1A,PLXND1,PDGFB,GNAI3,WAS,MYL12B,PRKCD,PLCG2,GNB2
